# Supplementary material for: Measuring the Effect of Inter-Study Variability on Estimating Prediction Error
Source: PLoS One. 2014 Oct 17;9(10):e110840. doi: 10.1371/journal.pone.0110840 (PMC4201588; doi:10.1371/journal.pone.0110840)
Supplement: Table S1 — Microarray Data Details. This contains detailed information of each of the experimental studies that had data included in our analysis. (XLSX) [file pone.0110840.s001.xlsx]

## Sheet: Sheet1
Table S1: The ‘Study Label’ column designates the GEO or ArrayExpress study identification numbers. The ‘GPL’ column designates the microarray platform used to take the expression measurement, as labeled by GEO (GPL570 represents HG-U133 Plus 2, and GPL96 represents HG-U133A). The bolded, boxed numbers in the ‘Samples’ column report the total number of samples for each phenotype.
Phenotype	Study ID	Study Label	GPL	Samples	Citation	Sample Type	RNA Extraction Method	Hybridization Protocol	Original Pre-processing Method
Asthma (AST)	N	GSE18965	96	9	[1]	airway epithelial brushing	Qiagen RNeasy Kit	15ug cRNA, 16 hr, 45C, Affymetrix Fluidics Station 450	GCRMA
									(Bioconductor)
	S	GSE4302	570	55	[2]	airway epithelial brushing	NuGen Ovation RNA amplification	2.75ug cRNA, 16 hr, 45C, Affymetrix Fluidics Station 450	RMA
									(Bioconductor)
	W	GSE7368	570	6	Goleva	broncho-alveolar lavage cells	phenol chloroform isoamyl alcohol extraction	Expression Analysis Technical Manual of Affymetrix.	MAS5.0
					(no paper)		ethanol pre-cipitation recovery,
							Qiagen RNeasy Kit purification
				70
Chronic Obstructive Pulmonary Disease (COPD)	K	GSE1650	96	18	[3]	resection, snap frozen tumor	trizol extraction,	8-10ug cRNA, overnight, Agilent confocal laser scanning	RMA
							Superscript II reverse trans-criptase, oligo dT primer, T7 RNA pol promoter,
							ENZO Bioarray RNA transcript labeling kit,
							Qiagen RNeasy Kit purification
	U	GSE5058	570	14	[4,5]	airway epithelial brushing	trizol extraction,	15ug cRNA, 16 hr, 45C, Affymetrix Fluidics Station 450	RMA
							Qiagen RNeasy Kit purification
							Expression Analysis Technical Manual
	Y	GSE8545	570	15	[6]	airway epithelial brushing	trizol extraction,	15ug cRNA, 16 hr, 45C, Fluidics Station 450	RMA
							Qiagen RNeasy Kit
							Expression Analysis Technical Manual
	Z	GSE8581	570	16	[7]	resection, snap frozen tumor	Expression Analysis Technical Manual	20ug cRNA 45C overnight, 450 Fluidics Station	MAS5.0
				63
Adeno-carcinoma (ADC)	B	GSE10072	96	58	[8]	resection, snap frozen tumor	trizol extraction,	Expression Analysis Technical Manual	RMA (Bioconductor)
							Qiagen RNeasy Kit,
							Expression Analysis Technical Manual
	C	GSE10245	570	40	[9]	resection, snap frozen tumor	Qiagen RNeasy Kit	Expression Analysis Technical Manual.	GCRMA (Bioconductor)
	D	GSE10445	570	59	[10]	resection, snap frozen tumor	trizol extraction, Expression Analysis Technical Manual	Expression Analysis Technical Manual	RMA
	E	GSE10799	570	16	[11]	resection, snap frozen tumor	Expression Analysis Technical Manual protocol	50ng cRNA, 16hr 45C, Fluidics Station 450 stain, GeneChip Scanner 7G	GCRMA
	G	GSE12667	570	75	[12]	resection, snap frozen tumor	trizol extraction, Expression Analysis Technical Manual	Expression Analysis Technical Manual	MAS5
	H	GSE14814	96	28	[13]	resection, snap frozen tumor	guanidium isothiocyanate solution homogenization,	Expression Analysis Technical Manual	RMAexpress v0.3
							acid phenol-chloroform extraction
	I	E-TABM-15	96	23	Blum	resection, snap frozen tumor	Superscript ds-cDNA synthesis kit,	Expression Analysis Technical Manual, Fluidics Station Protocol	MAS5.0
					(no paper)		ENZO Bioarray hi yield RNA transcript labeling kit,
							Qiagen RNeasy Kit purification
	L	GSE17475	96	28	[14]	resection, snap frozen tumor	Qiashredder, Qiagen RNeasy Kit RNA extraction	Expression Analysis Technical Manual.	MAS5.0
	M	GSE18842	570	14	[15]	resection, snap frozen tumor	Expression Analysis Technical Manual protocol	Expression Analysis Technical Manual protocol	RMA
	O	GSE19188	570	45	[16]	resection, snap frozen tumor	trizol extraction,	20ug cRNA 16hr 45C, 450 Fluidics Station, GeneChip Scanner 3000	RMA
							Qiagen RNeasy Kit,
							Expression Analysis Technical Manual
	P	GSE2109	570	60	[17]	resection, snap frozen tumor	Expression Analysis Technical Manual protocol	Expression Analysis Technical Manuall	MAS5
	Q	E-MEXP-231	96	49	[18]	resection, snap frozen tumor	GeneChip Expression Analysis Technical Manual protocol	GeneChip Expression Analysis Technical Manual protocol	MAS5.0
	R	GSE3141	570	58	[19]	resection, snap frozen tumor	Expression Analysis Technical Manual	Expression Analysis Technical Manual	MAS5
	X	GSE7670	96	27	[20]	resection, snap frozen tumor	Expression Analysis Technical Manual	Expression Analysis Technical Manual	MAS5.0
				580
Squamous Cell Carcinoma (SCC)	C	GSE10245	570	18	[9]	resection, snap frozen tumor	Qiagen RNeasy Kit purification	Expression Analysis Technical Manual	GCRMA
							Expression Analysis Technical Manual		(Bioconductor)
	H	GSE14814	96	52	[13]	resection, snap frozen tumor	guanidium isothiocyanate solution homogenization,	Expression Analysis Technical Manual protocol	RMAexpress v0.3
							acid phenol-chloroform extraction
	M	GSE18842	570	32	[15]	resection, snap frozen tumor	Qiagen RNAeasy Mini Kit extraction Expression Analysis Technical Manual	Expression Analysis Technical Manual	RMA
	O	GSE19188	570	27	[16]	resection, snap frozen tumor	trizol extraction, Expression Analysis Technical Manual	20ug cRNA 16hr 45C, 450 Fluidics Station, GeneChip Scanner 3000	RMA
	P	GSE2109	570	39	[17]	resection, snap frozen tumor	Expression Analysis Technical Manual	Expression Analysis Technical Manual	MAS5
	R	GSE3141	570	53	[19]	resection, snap frozen tumor	Expression Analysis Technical Manual	Expression Analysis Technical Manual	MAS5
	V	GSE6253	96	18	[21]	resection, snap frozen tumor	flash frozen standard protocol, 1-5ug RNA used	Expression Analysis Technical Manual	RMA
				239
Large Cell Carcinoma (LCLC)	C	GSE10445	570	13	[10]	resection, snap frozen tumor	trizol extraction, Expression Analysis Technical Manual	Expression Analysis Technical Manual	RMA
	H	GSE14814	96	10	[13]	resection, snap frozen tumor	guanidium isothiocyanate solution homogenization,	Expression Analysis Technical Manual	RMAexpress v0.3
							acid phenol-chloroform extraction
	O	GSE19188	570	19	[16]	resection, snap frozen tumor	trizol extraction, Expression Analysis Technical Manual	20ug cRNA 16hr 45C, 450 Fluidics Station, GeneChip Scanner 3000	RMA
	P	GSE2109	570	7	[17]	resection, snap frozen tumor	Expression Analysis Technical Manual	Expression Analysis Technical Manual	MAS5
				49
Normal (NORM)	A	GSE994	96	75	[22]	airway epithelial brushing	trizol extraction, Expression Analysis Technical Manual	Expression Analysis Technical Manual	MAS5.0
	B	GSE10072	96	49	[8]	resection, snap frozen tissue	trizol extraction, Qiagen RNeasy Kit purification, Expression Analysis Technical Manual	Expression Analysis Technical Manual	RMA (Bioconductor)
	E	GSE10799	570	3	[11]	resection, snap frozen tissue	Expression Analysis Technical Manual protocol	50ng cRNA, 16hr 45C, 450 Fluidics Station stain, GeneChip Scanner 7G	GCRMA
	F	GSE12345	570	4	[23]	resection, snap frozen tissue	stored in RNAlater,Rneasy extraction	15ug sample fragmented to 20-200bp. 450 Fluidics Station	GCRMA
	I	E-TABM-15	96	18	Blum	resection, snap frozen tumor	Superscript ds-cDNA synthesis kit, ENZO Bioarray hi yield RNA transcript labeling kit, Qiagen RNeasy Kit purification	Expression Analysis Technical Manual, Fluidics Station Protocol	MAS5.0
					(no paper)
	J	GSE1643	570	40	[24]	resection, snap frozen tissue	Qiagen MiniElute protocol extraction,	Expression Analysis Technical Manual protocol	GCRMA
							ENZO Affymetrix cRNA synthesis
	K	GSE1650	96	12	[3]	resection, snap frozen tumor	trizol extraction,	8-10ug cRNA, overnight, Agilent confocal laser scanning	RMA
							Superscript II reverse trans-criptase, oligo dT primer, T7 RNA pol promoter, ENZO Bioarray transcript labeling, Qiagen RNeasy Kit purification
	M	GSE18842	570	45	[15]	resection, snap frozen tumor	Qiagen RNAeasy Mini Kit extraction	Expression Analysis Technical Manual	RMA
	N	GSE18965	96	7	[1]	airway epithelial brushing	Qiagen RNeasy Kit extraction	15ug cRNA, 16 hr, 45C, Fluidics Station 450	GCRMA (Bioconductor)
	O	GSE19188	570	65	[16]	resection, snap frozen tumor	trizol extraction, Expression Analysis Technical Manual	20ug cRNA 16hr 45C, 450 Fluidics Station, GeneChip Scanner 3000	RMA
	Q	E-MEXP-231	96	9	[18]	resection, snap frozen tumor	Expression Analysis Technical Manual, GNF Fluidics station cDNA synthesis	GeneChip Expression Analysis Technical Manual protocol	MAS5.0
	S	GSE4302	570	44	[2]	airway epithelial brushing	NuGen Ovation RNA amplification	2.75ug cRNA, 16 hr, 45C, Fluidics Station 450	RMA (Bioconductor)
	T	E-MTAB-47	570	12	[25]	resection, snap frozen tumor	Homogenized with MagnaLyser and 70uL lysis buffer. Isolation with High Pure RNA Tissue Kit	Quality Control with NanoDrop and Bioanalyzer	RMA
	U	GSE5058	570	24	[4,5]	airway epithelial brushing	trizol extraction, Qiagen RNeasy Kit purification,	15ug cRNA, 16 hr, 45C, Fluidics Station 450	RMA
							Expression Analysis Technical Manual
	X	GSE7670	96	27	[20]	resection, snap frozen tissue	Expression Analysis Technical Manual	Expression Analysis Technical Manual	MAS5.0
	Y	GSE8545	570	16	[6]	airway epithelial brushing	trizol extraction, Qiagen RNeasy Kit purification,	15ug cRNA, 16 hr, 45C, Fluidics Station 450	RMA
							Expression Analysis Technical Manual
	Z	GSE8581	570	19	[7]	resection, snap frozen tissue	Expression Analysis Technical Manual	20ug cRNA 45C overnight, 450 Fluidics Station	MAS5.0
				469
References
1	Kicic A, Hallstrand TS, Sutanto EN, Stevens PT, Kobor MS, Taplin C, Pare PD, Beyer RP, Stick SM, Knight DA: Decreased fibronectin production significantly contributes to dysregulated repair of asthmatic epithelium. Am J Respir Crit Care Med 2010, 181:889-898.
2	Woodruff PG, Boushey HA, Dolganov GM, Barker CS, Yang YH, Donnelly S, Ellwanger A, Sidhu SS, Dao-Pick TP, Pantoja C, et al: Genome-wide profiling identifies epithelial cell genes associated with asthma and with treatment response to corticosteroids. Proc Natl Acad Sci U S A 2007, 104:15858-15863.
3	Spira A, Beane J, Pinto-Plata V, Kadar A, Liu G, Shah V, Celli B, Brody JS: Gene expression profiling of human lung tissue from smokers with severe emphysema. Am J Respir Cell Mol Biol 2004, 31:601-610.
4	Carolan BJ, Heguy A, Harvey BG, Leopold PL, Ferris B, Crystal RG: Up-regulation of expression of the ubiquitin carboxyl-terminal hydrolase L1 gene in human airway epithelium of cigarette smokers. Cancer Res 2006, 66:10729-10740.
5	Tilley AE, Harvey BG, Heguy A, Hackett NR, Wang R, O'Connor TP, Crystal RG: Down-regulation of the notch pathway in human airway epithelium in association with smoking and chronic obstructive pulmonary disease. Am J Respir Crit Care Med 2009, 179:457-466.
6	Ammous Z, Hackett NR, Butler MW, Raman T, Dolgalev I, O'Connor TP, Harvey BG, Crystal RG: Variability in small airway epithelial gene expression among normal smokers. Chest 2008, 133:1344-1353.
7	Bhattacharya S, Srisuma S, Demeo DL, Shapiro SD, Bueno R, Silverman EK, Reilly JJ, Mariani TJ: Molecular biomarkers for quantitative and discrete COPD phenotypes. Am J Respir Cell Mol Biol 2009, 40:359-367.
8	Landi MT, Dracheva T, Rotunno M, Figueroa JD, Liu H, Dasgupta A, Mann FE, Fukuoka J, Hames M, Bergen AW, et al: Gene expression signature of cigarette smoking and its role in lung adenocarcinoma development and survival. PLoS One 2008, 3:e1651.
9	Kuner R, Muley T, Meister M, Ruschhaupt M, Buness A, Xu EC, Schnabel P, Warth A, Poustka A, Sultmann H, Hoffmann H: Global gene expression analysis reveals specific patterns of cell junctions in non-small cell lung cancer subtypes. Lung Cancer 2009, 63:32-38.
10	Broet P, Camilleri-Broet S, Zhang S, Alifano M, Bangarusamy D, Battistella M, Wu Y, Tuefferd M, Regnard JF, Lim E, et al: Prediction of clinical outcome in multiple lung cancer cohorts by integrative genomics: implications for chemotherapy selection. Cancer Res 2009, 69:1055-1062.
11	Wrage M, Ruosaari S, Eijk PP, Kaifi JT, Hollmen J, Yekebas EF, Izbicki JR, Brakenhoff RH, Streichert T, Riethdorf S, et al: Genomic profiles associated with early micrometastasis in lung cancer: relevance of 4q deletion. Clin Cancer Res 2009, 15:1566-1574.
12	Ding L, Getz G, Wheeler DA, Mardis ER, McLellan MD, Cibulskis K, Sougnez C, Greulich H, Muzny DM, Morgan MB, et al: Somatic mutations affect key pathways in lung adenocarcinoma. Nature 2008, 455:1069-1075.
13	Zhu CQ, Ding K, Strumpf D, Weir BA, Meyerson M, Pennell N, Thomas RK, Naoki K, Ladd-Acosta C, Liu N, et al: Prognostic and predictive gene signature for adjuvant chemotherapy in resected non-small-cell lung cancer. J Clin Oncol 2010, 28:4417-4424.
14	Neumann J, Feuerhake F, Kayser G, Wiech T, Aumann K, Passlick B, Fisch P, Werner M, Zur Hausen A: Gene expression profiles of lung adenocarcinoma linked to histopathological grading and survival but not to EGF-R status: a microarray study. BMC Cancer 2010, 10:77.
15	Sanchez-Palencia A, Gomez-Morales M, Gomez-Capilla JA, Pedraza V, Boyero L, Rosell R, Farez-Vidal ME: Gene expression profiling reveals novel biomarkers in nonsmall cell lung cancer. Int J Cancer 2010.
16	Hou J, Aerts J, den Hamer B, van Ijcken W, den Bakker M, Riegman P, van der Leest C, van der Spek P, Foekens JA, Hoogsteden HC, et al: Gene expression-based classification of non-small cell lung carcinomas and survival prediction. PLoS One 2010, 5:e10312.
17	Consortium IG: Expo Public GEO Data. In Book Expo Public GEO Data (Editor ed.^eds.). City; 2008.
18	Yap YL, Lam DC, Luc G, Zhang XW, Hernandez D, Gras R, Wang E, Chiu SW, Chung LP, Lam WK, et al: Conserved transcription factor binding sites of cancer markers derived from primary lung adenocarcinoma microarrays. Nucleic Acids Res 2005, 33:409-421.
19	Bild AH, Yao G, Chang JT, Wang Q, Potti A, Chasse D, Joshi MB, Harpole D, Lancaster JM, Berchuck A, et al: Oncogenic pathway signatures in human cancers as a guide to targeted therapies. Nature 2006, 439:353-357.
20	Su LJ, Chang CW, Wu YC, Chen KC, Lin CJ, Liang SC, Lin CH, Whang-Peng J, Hsu SL, Chen CH, Huang CY: Selection of DDX5 as a novel internal control for Q-RT-PCR from microarray data using a block bootstrap re-sampling scheme. BMC Genomics 2007, 8:140.
21	Lu Y, Lemon W, Liu PY, Yi Y, Morrison C, Yang P, Sun Z, Szoke J, Gerald WL, Watson M, et al: A gene expression signature predicts survival of patients with stage I non-small cell lung cancer. PLoS Med 2006, 3:e467.
22	Spira A, Beane J, Shah V, Liu G, Schembri F, Yang X, Palma J, Brody JS: Effects of cigarette smoke on the human airway epithelial cell transcriptome. Proc Natl Acad Sci U S A 2004, 101:10143-10148.
23	Crispi S, Calogero RA, Santini M, Mellone P, Vincenzi B, Citro G, Vicidomini G, Fasano S, Meccariello R, Cobellis G, et al: Global gene expression profiling of human pleural mesotheliomas: identification of matrix metalloproteinase 14 (MMP-14) as potential tumour target. PLoS One 2009, 4:e7016.
24	Gruber MP, Coldren CD, Woolum MD, Cosgrove GP, Zeng C, Baron AE, Moore MD, Cool CD, Worthen GS, Brown KK, Geraci MW: Human lung project: evaluating variance of gene expression in the human lung. Am J Respir Cell Mol Biol 2006, 35:65-71.
25	Roe OD, Anderssen E, Helge E, Pettersen CH, Olsen KS, Sandeck H, Haaverstad R, Lundgren S, Larsson E: Genome-wide profile of pleural mesothelioma versus parietal and visceral pleura: the emerging gene portrait of the mesothelioma phenotype. PLoS One 2009, 4:e6554.
